# Supplementary material for: A Systematic Review of the Effects of Capsaicin on Alzheimer’s Disease
Source: Int J Mol Sci. 2023 Jun 15;24(12):10176. doi: 10.3390/ijms241210176 (PMC10299122; doi:10.3390/ijms241210176)
Supplement: Supplementary file 1 [file ijms-24-10176-s001.zip]

Archive with 1 entries (1 files):
- ijms-2360671-supplementary.pdf
